# Supplementary material for: Phylogenetics, Epidemiology and Temporal Patterns of Dengue Virus in Araraquara, São Paulo State
Source: Viruses. 2024 Feb 9;16(2):274. doi: 10.3390/v16020274 (PMC10892747; doi:10.3390/v16020274)
Supplement: Supplementary file 1 [file viruses-16-00274-s001.zip]

Archive with 1 entries (1 files):
- viruses-2762839-supplementary.xlsx
