# Supplementary material for: Phylogenetics, Epidemiology and Temporal Patterns of Dengue Virus in Araraquara, São Paulo State
Source: Viruses. 2024 Feb 9;16(2):274. doi: 10.3390/v16020274 (PMC10892747; doi:10.3390/v16020274)
Supplement: Supplementary file 1 [file viruses-16-00274-s001.zip › viruses-2762839-supplementary.xlsx]

## Sheet: Teste genbank
Genbank Id	Genotype	Country	Year of collection
OR348417	V	Brazil	2021
OR348418	V	Brazil	2021
OR545529	V	Brazil	2015
OR348414	V	Brazil	2015
OR348412	V	Brazil	2015
OR520604	V	Brazil	2015
AB111065	V	Paraguay	1999
AB111070	IV	Japan	2001
AB189120	IV	Indonesia	1998
AB189121	I	Indonesia	1998
AB204803	IV	Japan	2004
AF298808	I	Djibouti	1998
AF350498	I	China	1980
AF425612	IV	Australia	1983
AF425620	III	Cote Divore	1985
AF425621	V	Jamaica	1977
AF425624	V	Mexico	1983
AF425625	III	Nigeria	1968
AF425629	II	Thailand	1963
AF425631	V	Trinidad and Tobago	1978
AF425634	V	Venezuela	1997
AF425636	V	Venezuela	1994
AF425637	V	Venezuela	1994
AF425638	V	Venezuela	1995
AM746216	I	Saudi Arabia	2004
AM746218	III	Saudi Arabia	1994
AY422786	IV	Philippines	1999
AY620947	I	Myanmar	2001
AY620948	I	Myanmar	2001
AY620949	I	Myanmar	2001
AY630408	V	French Polynesia	1989
AY713473	III	Myanmar	1971
AY722801	III	Myanmar	1976
AY722802	III	Myanmar	1996
AY722803	III	Myanmar	1998
AY732379	III	Thailand	1983
AY732410	I	Thailand	1989
AY732411	III	Thailand	1980
AY732447	III	Thailand	1980
AY732480	I	Thailand	1994
AY732482	I	Thailand	2001
AY732483	I	Thailand	1981
OR553391	V	Brazil	2022
OR545518	V	Brazil	2022
OR545519	V	Brazil	2022
OR553388	V	Brazil	2022
OR553389	V	Brazil	2022
OR553390	V	Brazil	2022
OR545524	V	Brazil	2015
D10513	II	China	1958
DQ211348	IV	China	1993
DQ672562	IV	United States	2001
DQ672563	IV	United States	2001
DQ672564	IV	United States	2001
EF025110	IV	China	1971
EU081254	I	Singapore	2006
EU081262	I	Singapore	2005
EU081272	I	Singapore	2005
EU081277	I	Singapore	2005
EU081278	I	Singapore	2005
EU282328	IV	Reunion	2004
EU448408	IV	Indonesia	2003
EU448409	IV	Indonesia	2007
EU448412	IV	Madagascar	2006
OR553381	V	Brazil	2015
OR545520	V	Brazil	2015
OR545528	V	Brazil	2015
OR545521	V	Brazil	2015
OR553382	V	Brazil	2015
OR545533	V	Brazil	2015
OR545522	V	Brazil	2015
OR348411	V	Brazil	2015
OR553384	V	Brazil	2015
OR545525	V	Brazil	2015
OR553385	V	Brazil	2015
OR553383	V	Brazil	2015
OR545531	V	Brazil	2015
OR348413	V	Brazil	2015
OR545530	V	Brazil	2015
OR545527	V	Brazil	2015
OR545532	V	Brazil	2015
OR545523	V	Brazil	2015
OR553386	V	Brazil	2016
OR545526	V	Brazil	2015
OR348416	V	Brazil	2015
OR348415	V	Brazil	2015
OR553387	V	Brazil	2019
OR545534	V	Brazil	2019
FJ205874	V	Porto Rico	1995
FJ410179	V	Porto Rico	1994
FJ410180	V	Porto Rico	1995
FJ410181	V	Porto Rico	1995
FJ410182	V	Porto Rico	1996
FJ410184	V	Porto Rico	1993
FJ410185	V	Porto Rico	1993
FJ410186	V	Porto Rico	1992
FJ410187	V	Porto Rico	1992
FJ410188	V	Porto Rico	1996
FJ410189	V	Porto Rico	1996
FJ410190	V	Porto Rico	1987
FJ469907	I	Singapore	2003
FJ469908	I	Singapore	2003
FJ469909	I	Singapore	2003
FJ478458	V	Porto Rico	1987
FJ639806	V	Venezuela	2007
FJ639819	V	Venezuela	2006
FJ687475	III	South Korea	2006
FJ873814	V	Nicaragua	2005
GQ199859	V	Nicaragua	2008
GQ199867	V	Nicaragua	2004
GQ199873	V	Nicaragua	2004
GQ199875	V	Nicaragua	2004
GQ868528	V	Mexico	2007
GQ868560	V	Colombia	1998
GQ868568	V	Colombia	2007
GQ868569	V	Colombia	2007
GQ868601	V	British Virgin Islands	1985
GQ868602	IV	Philippines	2004
GQ868610	I	Vietnam	2007
GQ868611	I	Vietnam	2001
GQ868630	I	Cambodia	2006
GQ868637	I	Cambodia	2000
HM450093	V	Brazil	2002
HM450096	V	Brazil	2003
HM450105	V	Brazil	2002
HM488255	I	Cambodia	2007
HM631852	I	Cambodia	2006
JF297570	II	Thailand	1960
JF967793	IV	Indonesia	2008
JF967854	IV	Indonesia	2009
JN713897	V	Brazil	2010
JQ317749	IV	China	2002
JQ917404	III	India	2009
KC589010	II	Indonesia	2012
KF444787	V	Brazil	2010
KF444788	V	Brazil	2010
KF444789	V	Brazil	2008
KF444790	V	Brazil	2009
KF444791	V	Brazil	2009
KF444792	V	Brazil	2010
KF672765	V	Brazil	2011
KF672783	V	Brazil	2002
KM216685	IV	Indonesia	2010
KM216686	IV	Indonesia	2010
KM216687	IV	Indonesia	2010
KP858105	V	Brazil	2013
KP858106	V	Brazil	2013
KP858107	V	Brazil	2013
KP858108	V	Brazil	2013
KP858109	V	Brazil	2013
KP858110	V	Brazil	2013
KP858111	V	Brazil	2013
KP858112	V	Brazil	2013
KP858113	V	Brazil	2013
KP858114	V	Brazil	2013
KP858115	V	Brazil	2013
KP858116	V	Brazil	2013
KP858117	V	Brazil	2013
KP858118	V	Brazil	2013
KP858119	V	Brazil	2013
KP903771	V	Brazil	2013
KP903772	V	Brazil	2013
KP903773	V	Brazil	2013
KP903775	V	Brazil	2013
KR919614	III	China	2014
KX768405	V	Argentina	2016
KX768406	V	Argentina	2016
KX768407	V	Argentina	2016
KX768408	V	Argentina	2016
KX768409	V	Argentina	2016
KX768410	V	Argentina	2016
KX768411	V	Argentina	2016
KX768412	V	Argentina	2016
KX768413	V	Argentina	2016
KX768414	V	Argentina	2016
KX768415	V	Argentina	2016
KX768416	V	Argentina	2016
KX768417	V	Argentina	2016
KX768418	V	Argentina	2016
KX768419	V	Argentina	2016
KX901656	V	Colombia	2014
KY818235	V	Brazil	2013
M87512	V	Singapore	1990
MF033205	III	Singapore	2012
MF033213	III	Singapore	2014
MF033253	III	Singapore	2016
MF173477	V	Colombia	2016
MF817446	V	Colombia	2015
MF817447	V	Colombia	2009
MF817448	V	Colombia	2016
MG840540	III	China	2014
MH311981	V	Brazil	2012
MH401971	V	Brazil	2012
MH401972	V	Brazil	2012
MH401973	V	Brazil	2012
MH401974	V	Brazil	2012
MH401975	V	Brazil	2013
MH401976	V	Brazil	2013
MH401977	V	Brazil	2013
MH401978	V	Brazil	2014
MH401979	V	Brazil	2014
MH401980	V	Brazil	2014
MH401981	V	Brazil	2014
MH401982	V	Brazil	2015
MH401983	V	Brazil	2015
MH401984	V	Brazil	2015
MH401985	V	Brazil	2015
MH401986	V	Brazil	2015
MH401987	V	Brazil	2014
MH401988	V	Brazil	2014
MH401989	V	Brazil	2014
MH401990	V	Brazil	2012
MH401991	V	Brazil	2012
MH401992	V	Brazil	2012
MH401993	V	Brazil	2015
MH401994	V	Brazil	2016
MH401995	V	Brazil	2016
MH401996	V	Brazil	2016
MH401997	V	Brazil	2015
MH401998	V	Brazil	2015
MH401999	V	Brazil	2016
MH428105	III	Singapore	2013
MH612255	III	Singapore	2013
MH612262	III	Singapore	2013
MH879243	V	Panama	2016
MH879244	V	Panama	2016
MH879245	V	Panama	2012
MH879246	V	Panama	2013
MH879247	V	Panama	2010
MH879248	V	Panama	2017
MK588396	III	India	2016
MK858125	III	India	2016
MK858128	III	India	2016
MK858138	I	India	2016
MN631096	V	Brazil	2016
MN631097	V	Brazil	2016
MN631098	V	Brazil	2018
MN631099	V	Brazil	2018
MN631100	V	Brazil	2018
MN631101	V	Brazil	2018
MT929557	V	Brazil	2019
MT929561	V	Brazil	2019
MT929563	V	Brazil	2019
MT929574	V	Brazil	2019
MW265688	I	New Caledonia	2012
MW265691	I	New Caledonia	2012
MW265693	I	New Caledonia	2012
MW315176	IV	New Caledonia	2016
MW315177	IV	New Caledonia	2016
MW945844	II	Thailand	1964
MZ312923	III	India	2018
MZ312926	III	India	2018
MZ312927	III	India	2018
MZ520700	V	Costa Rica	2015
ON426266	V	Brazil	2021
ON426308	V	Brazil	2021
ON426313	V	Brazil	2021
ON426317	V	Brazil	2021
ON426341	V	Brazil	2022
ON426342	V	Brazil	2022
ON632047	V	Brazil	2022
ON632060	V	Brazil	2022
ON632069	V	Brazil	2022
OP895913	IV	Malaysia	2017
OQ605998	V	Brazil	2022
OQ786010	V	Brazil	2023
OQ786036	V	Brazil	2023
OQ786041	V	Brazil	2023
OQ786043	V	Brazil	2023
OQ786045	V	Brazil	2023
OQ821325	V	Bolivia	2020
OQ821326	V	Bolivia	2020
OQ821333	V	Cuba	2019
OQ821334	V	Cuba	2019
OQ821336	V	Cuba	2019
OQ821338	V	Cuba	2020
OQ821339	V	Cuba	2020
OQ821341	V	Cuba	2022
OQ821351	V	Cuba	2022
OQ821365	V	Cuba	2020
OQ821371	V	United States	2010
OQ821374	V	United States	2010
OQ821375	V	United States	2010
